# Supplementary material for: Parallel Analysis of Exosomes and Cytokines in Aqueous Humor Samples to Evaluate Biomarkers for Glaucoma
Source: Cells. 2024 Jun 13;13(12):1030. doi: 10.3390/cells13121030 (PMC11202053; doi:10.3390/cells13121030)
Supplement: Supplementary file 1 [file cells-13-01030-s001.zip]

Archive with 1 entries (1 files):
- cells-2970137-supplementary.pdf
